# Supplementary material for: C-X-C Motif Chemokine Ligand 9 and Its CXCR3 Receptor Are the Salt and Pepper for T Cells Trafficking in a Mouse Model of Gaucher Disease
Source: Int J Mol Sci. 2021 Nov 24;22(23):12712. doi: 10.3390/ijms222312712 (PMC8657559; doi:10.3390/ijms222312712)
Supplement: Supplementary file 1 [file ijms-22-12712-s001.zip]

Archive with 1 entries (1 files):
- ijms-1344586-supplementary.pdf
